# Supplementary material for: Structure, space and size: competing drivers of variation in urban and rural measles transmission
Source: J R Soc Interface. 2020 Jul 8;17(168):20200010. doi: 10.1098/rsif.2020.0010 (PMC7423418; doi:10.1098/rsif.2020.0010)
Supplement: Area [file rsif20200010supp2.csv]

District	Urban	Rural
Abingdon
Alnwich
Alton		65526
Ampthill	1904	62553
Andover		67811
Ashbourne	1075	86188
Ashby.de.la.Zouch		28073
Aylesbury	3301	89613
Bakewell	2966	81684
Banbury
Barnard.Castle		110118
Barnstaple		129346
Basingstoke		74790
Bedford		112590
Belper	4294	48074
Beverley		91488
Bideford	3196	53570
Biggleswade	4647	49152
Blackburn		19472
Boston	3257	84398
Brackley		58132
Bridgnorth		101040
Bridgwater		86000
Bridport
Bromsgrove	9228	45610
Bromyard	213	61000
Buckingham		54543
Burnley		39841
Chard
Chelmsford		83603
Cheltenham		81940
Chesterfied		69139
Chichester		103008
Chipping.Norton
Cirencester	5844	83437
Cockermouth	2040	161312
Congleton
Cuckfield
Darlington		45178
Dartford	4240	34113
Daventry		79423
Devizes	906	63491
Doncaster	8371	75086
Dover		25797
Driffield
Droitwich		51453
Durham	12658	40276
E.Retford	4657	111024
Ely	14659	65092
Eton	993	35537
Evesham		52872
Frome	1194	51448
Gainsborough	2406	78598
Gloucester		71490
Goole	1267	38238
Grimsby	5963	39647
Guildford	7322	59782
Halstead
Hemsworth
Hereford		65669
Hertford
Hexham	5926	196030
Honiton		61265
Horncastle	1414	114629
Horsham
Huntingdon	2151	69937
Kettering	4546	46581
Kidderminster		36790
Kingsbridge
Kington	857	44472
Lancaster		53212
Lanceston
Ledbury	499	49867
Leek	4315	72623
Lichfield	3421	83906
Liskeard		104803
Louth		153129
Ludlow		112823
Luton		48590
Macclesfield		74133
Maidstone	4104	34487
Maldon		78505
Malton	4143	47078
Market.Harborough	4771	45166
Morpeth	2313	79188
Nantwich	1173	100823
Newark
Newbury
Newcastle.under.Lyme		40121
Newmarket	5640	80856
Newport.Pagnell	3432	61686
Newton.Abbot	4153	92647
Northallerton	3653	63512
Northampton		50010
Northwich	2137	57010
Norton	2899
Oakham
Okehampton		132516
Oswestry		61527
Penrith	7576	181531
Peterborough		28186
Petersfield	2771	54758
Pickering	15652	76685
Preston
Rotherham		28734
Rugby	1671	80631
Runcorn	2904	45552
S.Molton		117432
Saffron.Walden	7489	78585
Scarborough
Selby	3883	33304
Sevenoaks	3720	62957
Shaftesbury		42000
Shepton.Mallet	2278	47167
Sherborne
Skipton	4211	145666
Spalding	7825	87758
St.Albans	5129	32084
St.Austell	18379	82389
St.Neots	996	52556
Stafford		80249
Stone
Stratford.upon.Avon
Stroud	1168
Sunderland
Swaffham	7592	93216
Taunton	1435	70675
Tavistock	2098	151080
Tenterden		38002
Tiverton		114139
Tonbridge	4599	41687
Totnes		80978
Truro		108316
Uttoxeter	3351	56582
Wakefield		21344
Wallingford
Wantage	2296
Ware		22840
Warrington
Warwick	5532	55407
Watford	5275
Wellingborough	8738	33115
Wellington
Wellington.1
Wells		57175
Wem
Whitby
Wigan		11696
Winchester	3888	109612
Wisbech		49841
Witney
Wokingham
Worksop	17935	27584
Worthing		29809
Yeovil	2256	53495
Abergavenny		62685
Aberystwyth		79151
Brecknock
Cardiff
Camarthen
Chepstow	1350	42459
Cowbridge		40020
Dolgellau	1127	150128
Haverfordwest		172097
Hay	370	39153
Holywell	2428	58550
Knighton		88667
Llandeilo	311	236649
Lanelli
Llanfyllin		163477
Machynlleth	1183	98564
Monmouth		54858
Narberth
Neath		52039
Newcastle.Emlyn	208	82842
Pembroke
Pontypool	15907	34147
Ruthin
Wrexham		72370
