# Supplementary material for: Structure, space and size: competing drivers of variation in urban and rural measles transmission
Source: J R Soc Interface. 2020 Jul 8;17(168):20200010. doi: 10.1098/rsif.2020.0010 (PMC7423418; doi:10.1098/rsif.2020.0010)
Supplement: Measles Data; Code [file rsif20200010supp3.r]

Archive with 1 entries (1 files):
- rsif20200010supp3.r.out
